# Supplementary material for: Chinese Personality Traits and Mental Health: A Meta-Analysis
Source: Behav Sci (Basel). 2023 Aug 16;13(8):683. doi: 10.3390/bs13080683 (PMC10451489; doi:10.3390/bs13080683)
Supplement: Supplementary file 1 [file behavsci-13-00683-s001.zip]

Archive with 1 entries (1 files):
- behavsci-2504607-supplementary.pdf
